# Supplementary material for: Nose-to-Brain Delivery of Chitosan-Grafted Leciplexes for Promoting the Bioavailability and Antidepressant Efficacy of Mirtazapine: In Vitro Assessment and Animal Studies
Source: Pharmaceuticals (Basel). 2025 Jan 3;18(1):46. doi: 10.3390/ph18010046 (PMC11768278; doi:10.3390/ph18010046)
Supplement: Supplementary file 1 [file pharmaceuticals-18-00046-s001.zip]

Archive with 1 entries (1 files):
- pharmaceuticals-3333339-supplementary.pdf
